# Supplementary material for: Integrative bioinformatics analysis identifies placental senescence-associated signatures in early-onset preeclampsia
Source: Front Endocrinol (Lausanne). 2026 Jul 8;17:1863608. doi: 10.3389/fendo.2026.1863608 (PMC13388174; doi:10.3389/fendo.2026.1863608)
Supplement: Supplementary file 2 [file Table1.xlsx]

## Sheet: supplementary table1
Supplementary Table 1. Characteristics of liver transcriptome datasets in this study
GSE ID	Participants	Maternal age(years)	diagnosed week	Gestational week	Tissues	Methods	Platform	References
GSE74341	7 EOPEpatients	29.8(25-38)	<34 weeks	30.2±1.04	Placenta	Expression profiling by array	GPL16699	Liang M, Niu J, Zhang L, Deng H et al. Gene expression profiling reveals different molecular patterns in G-protein coupled receptor signaling pathways between early- and late-onset preeclampsia. Placenta 2016 Apr;40:52-9. PMID: 27016783
	5 controls	17.1(16-36)	-	31.71±3.29
GSE114691	20 EOPEpatients	28.6±7.0	<34 weeks	29.6±3.1	Placenta	High throughput sequencing	GPL11154	Awamleh Z, Gloor GB, Han VKM. Placental microRNAs in pregnancies with early onset intrauterine growth restriction and preeclampsia: potential impact on gene expression and pathophysiology. BMC Med Genomics 2019 Jun 27;12(1):91. PMID: 31248403
	21 controls	28.2±5.0	-	30.6±2.6
GSE203507	8 EOPEpatients	24.38±5.26	<34 weeks	29.65±2.30	Placenta	High throughput sequencing	GPL16791	Ackerman WE 4th, Buhimschi CS, Brown TL, Zhao G et al. Transcriptomics-Based Subphenotyping of the Human Placenta Enabled by Weighted Correlation Network Analysis in Early-Onset Preeclampsia With and Without Fetal Growth Restriction. Hypertension 2023 Jun;80(6):1363-1374. PMID: 36987911
	5 controls	29.65±2.30	-	31.44±1.40
GSE44711	8 EOPEpatients	27.20±9.98	<34 weeks	31.8±6.9	Placenta	Expression profiling by array	GPL10558	Blair JD, Yuen RK, Lim BK, McFadden DE et al. Widespread DNA hypomethylation at gene enhancer regions in placentas associated with early-onset pre-eclampsia. Mol Hum Reprod 2013 Oct;19(10):697-708. PMID: 23770704
	8 controls	31.5±9.3	-	31.8±6.8

## Sheet: supplementary table2
Aging genes	turquoise_hub	DEGs		Hub genes
AAK1	LEP	FLT1		FLT1
ABCB1	SERPINA3	LEP		LEP
ABCC6	KCNF1	QPCT		ENG
ABI3	LTF	NTRK2		HTRA1
ABI3BP	BTNL9	INHA		MIF
ACER2	HTRA4	ENG		BCL6
ACKR1	MMP1	SPAG4		NDRG1
ACLY	UCA1	SCARB1		CYBB
ADCK5	CRH	PAPPA2		KL
AGO2	FSTL3	BTNL9		LY6D
AGR2	DEFA3	HTRA4		A2M
AGT	SLAMF1	SLAMF1		VDR
AHR	KCNK17	PROCR		KRT19
AKAP4	INHBA	SH3PXD2A		SOD1
AKR1B1	PAPPA2	MYO7B		MXI1
AKT1	ARHGEF4	HTRA1		GADD45G
AKT1S1	ATP2C2	MIF		HMGB3
AKT3	SLCO4A1	MORC4		ACER2
AKTIP	CYP26A1	INHBA		MAF
ALDH2	ASB2	BCL6		GRIK2
ALDOA	MPO	NDRG1		SPI1
ALKBH3	FLT1	PPP1R1C		PIK3CB
ALOX15B	SPINK1	SFXN3		SPARC
ANAPC1	GAP43	FSTL3		BTG2
ANLN	HK2	SLC6A8		KLF4
ANXA5	NTRK2	PHYHIP		C1QA
APEX1	INHA	PIK3AP1		GJA1
AR	SLC7A10	C10orf90		MXD1
ARF1	ACAN	TPBG		ERRFI1
ARG2	TREM1	ILVBL		SNAI1
ARID1A	MYO7B	SYDE1		BMP4
ARID1B	PLA2G2F	SASH3		PIR
ARID3A	PRAMEF15	RAB25		MME
ARID4B	KRT17	IL1RAP		TGFB1
ARPC1B	SPAG4	CST6		BHLHE40
ARRB1	HTRA1	ARHGEF4		IGF1
ASAH1	FUT3	EBI3		ITPR3
ASF1A	PRRX1	SIGLEC6		APOE
ASPH	CTSG	CRH		CYP26A1
ASXL2	SPP1	BHLHE41		WNT2
ATF3	C5orf46	SLCO2A1		DUSP1
ATF6	CLDN1	RAB3IL1		SELENBP1
ATF7IP	LY6D	FBN2		DIRAS3
ATG10	VIT	FAM120AOS		IL6
ATG12	CADM3	PPL
ATG16L1	PRTN3	GRHL1
ATG4D	ARNT2	F13A1
ATG5	CP	RDH13
ATG7	MUC1	LAMC1
ATM	CLC	CYBB
ATP6V0A2	PSG9	ASTE1
ATP6V0C	L1CAM	LIMCH1
ATR	RARRES1	TFCP2L1
ATRAID	CD5L	LRRC1
ATRX	CEACAM7	GFOD2
ATXN10	GUCA2A	OBSCN
AURKA	ADAM2	NCKAP1L
AURKB	FABP4	LAMA2
AXL	ANKRD37	CTSC
BAG3	CST6	EZR
BAP1	QPCT	NMUR1
BAZ1A	KRTAP26.1	PPP1R12C
BCL11B	S100A12	SLC9A9
BCL2	RAMP3	MFAP5
BCL2L1	LRRC52	RASSF7
BCL2L2	COL6A6	TECR
BCL3	REG3G	PAM
BCL6	DHRS2	SASH1
BCLAF1	UPK2	RHBDD2
BECN1	CA1	CORO1A
BHLHE40	MS4A15	PC
BIN1	PRIMA1	SREBF1
BIRC5	B4GALNT2	GALE
BLK	CNTN6	GPT2
BLVRA	DKK2	CSF2RB
BMI1	APOB	BMP6
BMP4	TPSAB1	CA4
BMPR2	ANGPTL7	KL
BMS1	SIGLEC6	SH2B3
BNIP3L	CGB2	KRTAP26-1
BRAF	LST1	HPCAL1
BRCA1	GPR50	PRRG1
BRD4	CA4	CYP11A1
BRD7	LRRN3	DOK3
BRIP1	PRSS41	TP53I11
BTG1	MYO1A	KIF17
BTG2	MXRA5	CALM1
BTG3	KRT15	ALPK3
BUB1	PPP1R1C	CCR7
BUB1B	CAMP	OCRL
CALR	CCL13	EFHD1
CAPNS1	FBXL16	SH3BP5
CARF	TBC1D28	FKBP2
CARM1	RFX6	CDO1
CASP2	CDX1	ITGA5
CAV1	NPNT	ANXA4
CAVIN1	PLIN2	PLEK
CBS	ALDH1A1	SIPA1L1
CBX5	CORO2A	NEK11
CBX7	HPCAL4	AMD1
CBX8	NTS	ZNF114
CCL2	RNASE11	LY6D
CCN2	PNCK	PJA1
CCN6	FGF9	CRIP2
CCNA2	AP3B2	IGSF3
CCNB1	C2CD4C	RASEF
CCND1	CDH13	ADAP2
CCND3	PF4	ACSS1
CD28	SERPINB7	SCN9A
CD34	AQP11	ERGIC1
CD40LG	INHBB	A2M
CD82	NEK11	C8orf58
CDC25A	SCN4B	SLC16A3
CDC45	PKD1L2	ST8SIA6
CDC6	PHYHIP	VANGL2
CDC7	PRAMEF6	VDR
CDCA2	HCAR2	APLN
CDCA4	FMO1	PDZD7
CDH1	SH3BP5	MICAL3
CDK1	DNAH11	LST1
CDK18	EGR3	LYN
CDK2	CX3CR1	GUCA2A
CDK2AP1	PDLIM4	TRPM2
CDK4	VWA5B1	ANG
CDK5	LRRTM1	IL12RB2
CDK5R1	GPR45	STXBP6
CDK6	UPK1B	CORO2A
CDKN1A	CBLC	GREM2
CDKN1B	ART5	UCA1
CDKN1C	DERL3	KCNF1
CDKN2A	TMEM163	CFI
CDKN2AIP	STBD1	FOLR2
CDKN2B	RETN	KCNJ5
CEACAM1	SHC3	RCAN1
CEBPB	PROCR	IGSF8
CEBPG	HMGB3P1	ADAM2
CENPA	SLC6A8	EPS8L1
CHAF1B	TBC1D26	SEL1L3
CHD5	CYP4X1	MAN1C1
CHEK1	CRYGN	SPP1
CHEK2	PRRT1	NPNT
CHUK	SLC28A2	FAM20A
CIP2A	TMEM45A	NPL
CIT	PLA2G4D	EPHB4
CKAP2	PDZD7	OLFML3
CKB	KRT81	HS6ST2
CLCA2	ST8SIA6	GRIN2C
CLPP	LIMCH1	BCAT2
CLSPN	TACR3	P2RY2
CLU	IHH	SRPX
CNOT6	APLN	EAF1
CNOT6L	DEGS2	PPP1R16B
COX5B	FIBCD1	SLC2A1
CPEB1	S100A3	TMEM38B
CPT1C	NDRG1	MAP3K9
CREG1	SLCO2A1	HCK
CRISPLD2	OLFML3	KRT19
CSNK1A1	VTN	RCSD1
CSNK2A1	MIR31HG	TCL6
CTH	BHLHE40	LRRC4
CTNNAL1	ZNF114	CDH13
CTNNB1	KCNG2	GLRX
CTSB	GREM2	VIT
CTSD	HP	NAT2
CUL4B	COMP	FCER1G
CUX1	LRRN1	SOD1
CXCL1	PTPRR	LPAR5
CXCR2	THY1	KIF2A
CYB5R3	OXGR1	MXI1
CYBB	HILPDA	WDR86
CYP26A1	SCN1A	GADD45G
DAO	GPR26	FGF13
DDAH2	OR51B5	BIN1
DDB1	TNNI3	LRRC8A
DDB2	RDH13	TLR7
DDIT4	ISLR2	PLIN2
DEK	PLD4	HMGB3
DEPTOR	GPR17	HEXB
DGCR8	MYOC	SLC27A2
DHCR24	GUCA2B	IDH1
DHRS2	SLC1A1	MED12L
DHX9	ENG	TMEM45A
DICER1	NLRP7	CSNK2A2
DIDO1	LINGO2	MCM6
DIRAS3	TTYH1	PKD1L1
DKC1	ASB5	TREM1
DLC1	PRSS22	SPTLC3
DMTF1	TIMD4	TBC1D28
DNMT1	CDH15	ETV5
DNMT3A	FLRT3	SNCAIP
DNMT3B	ZNF804B	SERPINF1
DOT1L	CPA3	GLDC
DPP4	IRX6	ADAM12
DPY30	UPB1	MTMR4
DTL	BCL6	LIMD1
DUSP1	SYDE1	RYR1
DUSP16	RS1	ADRB1
DUSP21	CD248	ANPEP
DUSP3	CNTN5	DSCR4
DUSP6	KEL	VTN
DYRK1A	HOXC10	ACTR3C
E2F1	CLDN6	ACER2
E2F3	WNT10B	FXYD3
E2F7	VSIG10L	ANKRD24
ECT2	P2RX2	TFPI
EEF1E1	EVPLL	SLC26A2
EGFR	UNC5A	VSIG4
EGLN1	GATA1	CD300LG
EGR2	SCUBE2	AQP1
EHF	TRIM58	MAF
EHMT2	ACTG2	GNA15
EID3	SASH1	TNFRSF11A
EIF2AK2	GJB3	GATM
EIF2AK3	PCOLCE	SLC16A10
EIF4E	PRSS27	UBE2Q2
EIF4EBP1	TPBG	FGD6
EIF4G2	NRIP1	SLCO2B1
ELAVL1	SLC30A10	FPR1
ELOA	CCR5	PDLIM2
ENDOG	COL1A1	FGF10
ENG	TRPA1	ABCA7
ENO1	SYT6	TNFAIP8L2
ENTPD7	VTCN1	NEBL
EP300	CCR7	PAGE4
EPAS1	LRRC38	INSIG1
EPHA3	CTLA4	VAV1
EPHA5	NMUR2	LOXL2
EPOR	EPO	PAQR7
ERBB2	CALML3	PDE2A
ERCC1	TGFB3	FBN1
ERRFI1	THBS1	RFK
ERVW-1	FOXN1	KRT15
ESPL1	SELE	SCUBE2
ESR1	CES1	HPGDS
ESRRB	FSCN2	KLHL31
ETS1	C10orf90	SERPINA3
ETS2	C2CD4B	CYTH4
ETV6	KRTAP17.1	PNCK
EWSR1	SLC10A1	LRRC61
EZH2	TNFRSF11B	HBEGF
FANCD2	AQP1	ERC2
FASN	AOC3	PDPN
FASTK	LY6G6C	SLCO4A1
FBXO22	ZNF503.AS2	POR
FBXO31	INSIG1	GPR157
FBXO4	STEAP1	HK2
FBXO5	CR1L	PHLDA2
FBXW11	ZNF575	GRIK2
FDPS	ADAMTS7	SLC1A1
FERMT1	HSD11B2	CD5L
FERMT2	PLA2G10	ANO1
FGF21	DPRX	TRIM58
FGFR1	LINGO1	PLEKHA1
FGFR2	KLHDC7B	AIF1L
FGFR3	CYP39A1	WLS
FIS1	CFD	CADM3
FLT1	IL20RA	UST
FNTB	JPH1	IDO1
FOS	SLC17A8	P4HA1
FOXA1	EFCAB3	FCRLB
FOXD1	WNT2	SPI1
FOXM1	IFITM10	TET3
FOXO1	HOXC11	SIGLEC1
FOXO3	ADRA2A	PIK3CB
FOXO4	MSH5	CXXC5
FOXP1	SLC6A10P	CD84
FOXP3	MADCAM1	SPARC
FOXQ1	SCN11A	RGS2
FSCN1	CPA1	ZNF761
FXN	OR2C3	LIMS1
FXR1	EVPL	IDS
G6PD	LYN	ETV4
GADD45G	PTGFR	CDA
GAPDH	ZNF385B	AK4
GATA4	ERRFI1	SCAMP5
GDF15	TREM2	GNG2
GEMIN2	FGF10	BTG2
GGCT	GPT2	LYVE1
GJA1	PLEK2	LONRF2
GKN1	FIBIN	CD4
GLI1	EML6	SMAGP
GMNN	OXER1	ITGB8
GMPS	CDA	RASSF8
GNG11	DOK5	C16orf74
GNMT	ANG	CAT
GPC3	HCP5	SLC11A2
GRIK2	WDR86	TTYH1
GRK4	AFAP1	SLC35F2
GRK6	S100A1	COL21A1
GRN	ITIH3	MAFF
GRPR	SLC35F2	TMEM184A
GRSF1	ACTA2	B4GALNT2
GSK3A	YPEL4	ADAMTS1
GSK3B	STEAP1B	AIF1
GTSE1	ABCA12	DCP2
HAS1	KRT19	CD53
HAUS4	SH3PXD2A	YPEL4
HBP1	MAFA	DIO2
HDAC1	ANK2	ILDR2
HDAC2	SLC27A2	CNNM4
HDAC3	VSTM5	LAMB1
HDAC4	RNF222	DNAH11
HDAC7	KCNT1	TNFRSF21
HELLS	PAQR9	CLC
HEPACAM	SMAD5.AS1	CD180
HIF1A	ADAM30	BATF
HIPK2	SLC38A4	KLF4
HIRA	CYP4F12	CP
HIVEP1	CD177	ZCCHC2
HJURP	COLEC10	ARHGEF37
HK3	SPOCK2	CALHM3
HMGA1	MLPH	SDC3
HMGA2	POSTN	ATP8B4
HMGB1	PDE2A	C1QA
HMGB2	CD300LG	TP53INP2
HMGB3	ANXA4	PLAG1
HMGCR	PPP1R3G	HILPDA
HNRNPA1	ZMAT4	SLC6A10P
HNRNPA3	HSD17B6	F5
HNRNPAB	TNR	HERPUD1
HNRNPC	PTHLH	SYT17
HNRNPD	TNIP3	MID1
HOPX	IL17REL	PWWP2B
HOXA9	ADAMTS8	SLC2A11
HRAS	CPXM1	GPR146
HS2ST1	USP2	ARHGAP9
HSF1	MXI1	PLTP
HSP90AA1	GPR146	GJA1
HSP90AB1	SLC16A3	COL17A1
HSPA1A	COL1A2	FILIP1
HSPA2	CHAC2	GAP43
HSPA5	SLC5A1	TMEM37
HSPA9	TNFAIP2	COL1A2
HSPB1	GRIK2	SRPX2
HTRA1	CLRN3	HEY1
HYOU1	MANSC4	LINC00482
ID1	CPB1	MNDA
IFI16	ANKRD24	SDK2
IFNG	SLC6A19	BMX
IGFBP1	VSNL1	CCR1
IGFBP3	RASAL1	SEMA7A
IGFBP5	HPCAL1	TGM1
IGFBP7	GPR171	COL6A1
IKBKG	GPR34	PDLIM4
IL1A	SLC16A10	BCAR3
IL1R1	IL1RAP	HCST
IL1RN	IFI44L	HSD17B1
IL24	PCSK9	LAD1
IL6	KIT	MXD1
ILF3	OR7D2	STEAP4
ILK	SUSD4	ADCY7
IMMT	F7	GALNT11
INCENP	PFKP	MORN3
ING1	STK32B	THBS1
ING2	VNN1	ASS1
ING5	KIF2A	ERRFI1
INPP4B	SEMA3D	LRRC52
IRAK4	MYCNOS	MPEG1
IRF1	OR2W3	CLIP4
IRF3	PPL	COL6A2
IRF5	CYSLTR1	LAMC3
IRF7	GPR183	CLRN3
ITGB3	SRPX	SGPP2
ITGB4	OSR1	CPXM1
ITPK1	KLHL31	PDZRN3
ITPKB	HEXB	SLC10A1
ITPR1	SLC9A3	LRRC39
ITPR2	CCDC3	PCOLCE
ITPR3	ACER2	VWCE
ITSN2	DNAH9	LRRC8E
JAK2	SNAI2	MUC1
JPT1	AMDHD1	RNASE1
JUN	GPR84	SYN3
JUNB	DSCR4	GPR34
KAT5	CYTL1	SLIT3
KCNA1	FREM1	CMKLR1
KCNJ12	IGSF6	CLDN6
KDM1A	PRSS54	DPYSL3
KDM2B	HOXB2	SRI
KDM4A	ARHGAP20	IER5L
KDM4C	CNKSR2	MLPH
KDM5B	S1PR5	ITGA9
KDM6B	EAF2	SNX10
KDR	HPSE2	CYSLTR1
KEAP1	PLXDC1	ARNT2
KIF11	MEGF10	UPK2
KIF20A	SFXN3	HMOX1
KIF2C	ANO9	PRKCB
KIFC1	CACNA1D	SNAI1
KL	HSD17B1	NCCRP1
KLF4	ADRB3	SH3BGRL
KNDC1	LIMD1	ZNF662
KRT19	CD8A	SLC25A27
KSR2	GALNT11	APBB1IP
LAMP2	LRRC1	ENPP2
LATS1	TAS1R3	SELE
LATS2	DIRAS3	COL4A1
LAYN	FSIP1	TBC1D26
LBR	HIGD1B	EGFL6
LCN2	COL3A1	NLRP7
LEO1	ERC2	BMP4
LGALS3	SLC45A3	STX1A
LIMA1	MS4A6E	ENTPD1
LIMK1	NAGS	PNP
LIN52	TFPI	FLNB
LIN54	QSOX1	TMEM176B
LIN9	CELF4	LRRN3
LMNA	PTCRA	EGFR
LMNB1	MYO15A	OXCT1
LNCTAM34A	MTMR4	PKD1L2
LOX	ERBB4	LTF
LOXL2	GLIS3	TMEM176A
LPAR1	HOXB9	SH2D7
LPAR3	NPY5R	IL27
LRRK2	ADORA2A	TFAP2B
LY6D	TAGLN	SLC2A5
MAD1L1	OBSCN	KCNE3
MAD2L1	SLC38A3	PSG11
MAEL	FGF7	PIR
MAF	TMEM26	MME
MAGEA2	LDHB	ANKRD9
MAGOHB	C2	OLAH
MAP2K1	KCNIP1	SERTAD4
MAP2K2	WIPF3	ASB5
MAP2K3	SLIT2	GNA14
MAP2K6	BMX	LDHB
MAP2K7	PLTP	HCAR2
MAP3K14	KCNIP3	IGSF6
MAP3K5	MAP3K9	FAM110B
MAP3K6	TUBA4A	C5
MAP3K7	COL6A1	COL3A1
MAP4K1	NKAIN4	DERL3
MAPK1	MICAL3	SHC3
MAPK12	KHDRBS3	ZNF432
MAPK14	ARRDC3	VSIG10L
MAPK9	SLC16A9	MACC1
MAPKAPK5	HPGDS	SLIT2
MARCHF5	SLC10A6	CLDN5
MARCKS	FAM3D	GPR183
MAST1	POU6F2	NNMT
MATK	KCNJ5	RASGRF1
MAVS	PPEF1	MYO1A
MCAM	IL6	STK39
MCL1	AIF1	ARRDC3
MCM3AP	IGFBPL1	EYA2
MCM7	CXorf65	LCP1
MCRS1	ARHGEF35	CXorf65
MCU	SLC4A1	HDAC9
MDC1	KL	FOXJ3
MDH1	PIK3AP1	TUBA4A
MDK	SLC22A18	MADCAM1
MDM2	ZNF157	NLRP2
MDP1	HPN	CX3CR1
ME1	TMEM63C	CHSY3
ME2	HTR7	DYRK4
MECP2	TNNT2	NT5E
MED12	RBP7	SIGLEC9
MEF2A	GP6	GRHL3
MEIS2	FBXL22	EPHA1
MEN1	COL8A2	SERPINB9
MEOX1	CD300C	MYO15A
MET	LEF1	SNX20
METTL14	OLFML1	OSR1
MIF	GIP	C2
MINK1	ZCCHC2	SLC45A3
MITF	VANGL2	C5orf46
MKRN1	FILIP1	PTPRO
MME	F13A1	VEPH1
MMP7	MMP23B	NAV3
MMP9	TRIM14	CELF4
MNX1	C1QTNF7	VNN1
MOB3A	ZNF175	COL5A2
MORC3	NETO2	PSG3
MORF4L1	SLC25A27	SPTBN5
MOS	COCH	COL14A1
MRTFA	CELA2B	FILIP1L
MRTFB	KCNT2	TGFB1
MSN	CACNA2D4	TNR
MST1	IRX3	CELSR1
MT1G	EFHD1	BHLHE40
MTDH	F10	KRBOX1
MTHFD2	UNC5CL	PRSS27
MTOR	LAMA2	POU2F3
MUC4	NLRP2	COL1A1
MUS81	KIF26B	CGA
MVK	KCNN3	RARRES1
MVP	DPYSL3	FAM43A
MXD4	SCN7A	SLC13A4
MYBBP1A	SNURF	ALOX5AP
MYBL2	MME	TRIM14
MYC	MIR221	CRYGN
MYCN	GNAS.AS1	MGAT3
MYD88	IFI27L1	ANO9
MYLK	TGM1	MYLK3
NACC1	RASEF	PMAIP1
NADK	AKAP6	CEACAM19
NAMPT	ZYG11A	HOXB5
NANOG	GSTM4	EPO
NBN	IGSF8	P2RY1
NBR1	SPTBN5	SAMSN1
NCAPG2	NMUR1	MEST
NCAPH2	ASB9	DLK1
NDRG1	SLC28A1	IGF1
NDST2	NEURL2	ITPR3
NEDD4	GDF6	RAB42
NEK1	MRAP	GP6
NEK2	OASL	ELF3
NEK4	FAM167B	ATP6V1B1
NEK6	P2RY1	TMSB4X
NEK9	BEST3	SPATA9
NF1	RFK	LRRC38
NF2	GLIPR1L2	ZNF614
NFE2L2	FLNB	RNF222
NFKB2	WASF3	SCN7A
NFKBIA	SDK2	LAIR1
NHEJ1	ABCA7	RASAL3
NINJ1	FCRLB	MSC
NIPA2	SCAMP5	PAPSS2
NLK	CORT	IHH
NLRX1	LONRF2	GATA1
NOLC1	KRBOX1	APOE
NOTCH1	TMEM150B	C4BPB
NOTCH3	GJC3	ZNF841
NOX1	RNASE4	SLC41A2
NOX4	ZNF703	ATP2C2
NPM1	BHLHE41	STAB1
NQO1	SLAMF8	GAS1
NR1H2	PRRX2	NID1
NR2E1	MMP16	RASGEF1A
NRAS	SLC26A2	ACER3
NRF1	CKMT2	GLIS3
NRSN2	APOL4	CCDC102B
NSUN2	TCF19	PYCARD
NTN4	LIPG	GP2
NUAK1	CENPV	NLRP10
NUAK2	CCDC33	COL15A1
NUDT5	MGAT3	CAMSAP3
NUTF2	CCR10	ELOVL2
OGG1	PITX2	ADAMTS7
OGT	COL6A3	OXGR1
OPA1	CSF2RB	NRIP1
ORAI1	BNIPL	NTN4
ORC1	TNFRSF11A	C2CD4C
OTX2	TNXB	VTCN1
OXTR	CCND2	FPR2
P2RY14	NECAB1	COBLL1
P3H1	ALPK3	CYP26A1
PAK2	DBH	PIP5KL1
PAK4	CD180	TAS1R3
PAPSS2	TMEM184A	COL6A3
PARK7	AK4	MATN2
PARP1	RASGRF1	PLCL2
PATZ1	EPS8L1	ZYG11A
PAX8	MYL9	TOX
PBRM1	KLF4	LILRB4
PCGF2	CEACAM19	CLDN8
PDCD10	DES	CFD
PDCD11	CYBB	UPB1
PDCD4	GYG2	TLR3
PDGFB	GRK7	PLEKHA6
PDIK1L	KRTAP24.1	ART5
PDPK1	COL5A3	ZNF385B
PDZD2	PCSK4	MEGF10
PEA15	EPHX3	SLC22A18
PEBP1	FPR2	IL1RAPL2
PELP1	PDPN	CACNA2D4
PES1	CD37	PLA2G4D
PEX19	P2RY2	EBF1
PGR	TLE6	OR7D2
PHB	KRT9	SLC30A10
PHB2	NRXN3	FUT3
PHGDH	LINC00458	MYL9
PI4KB	CMTM5	CCL28
PIK3C2A	ANGPTL2	FGL2
PIK3CA	SPATA9	SLC10A6
PIK3R5	PKD1L1	ZNF175
PIM1	IGF1	HOXB9
PIN1	NAT2	RIMKLA
PINK1	TOX	OXER1
PINX1	PRRG1	ANKRD37
PIR	PCDHB13	MCF2L
PITX1	DOCK2	CD163
PLA2G2A	MSC	PVALB
PLA2R1	NES	FAM167A
PLD2	KAZN	BNIPL
PLK1	PCDH10	JPH1
PML	PLCH1	CALML3
PMVK	PVALB	C20orf96
PNPT1	CBR1	KIT
PON1	CERS4	CD248
POT1	EGFL6	HOPX
POU3F1	GALK1	CCDC13
POU5F1	MYLK3	LRCH2
PPARG	TET3	SLC28A2
PPARGC1A	CTH	RTN4RL1
PPIB	ECT2L	DEGS2
PPM1B	ABCC2	HAAO
PPM1D	FAM9B	CD37
PPP1R13B	HBEGF	ADAM30
PPP2R1A	SELENBP1	ISLR2
PPP2R5A	TCF21	KRT86
PRKAA2	AMIGO2	FBLN5
PRKCD	UST	ATP10B
PRKCH	TNNC1	PRRX1
PRKD1	GPR65	CRIP1
PRKD2	LRRTM2	LINC00458
PRKDC	GRHL1	COL2A1
PRKN	LMO3	PADI1
PRMT1	C4BPB	WNT2
PRMT6	VDR	LDHD
PRODH	GPR85	PSG9
PROX1	ABCA1	ALDH1A1
PRPF19	HDAC9	KAZN
PSMA2	LYVE1	GSTA3
PSMA5	SOX14	KCNMA1
PSMB1	SYBU	SH2D5
PSMB5	ZNF300P1	ANTXR1
PSMD14	KIF17	ITIH3
PTEN	COL14A1	LRRTM1
PTGS2	GSTA3	PLXNA4
PTK2	CATSPER3	SLC28A1
PTPN1	CDH11	ALPI
PTPN6	ACCS	CTSK
PTTG1	ZNF432	PRSS54
PURB	SYN3	CTTNBP2
PYGL	APCDD1	PLA2G2F
RACGAP1	HLA.C	PRIMA1
RACK1	VCAN	TRIM71
RAD21	CDHR5	IRX6
RAD23B	GPX7	STS
RAD51C	NDRG2	DCN
RAF1	ATP6V1B1	CELA2B
RAN	MAPT	GPR85
RANBP9	CCDC13	GPSM3
RAP1GAP	CXorf58	SYT6
RAPGEF4	COL5A1	TMEM150B
RARB	IER5L	AFAP1
RASSF1	EFNB3	ASPHD2
RASSF4	COL5A2	CDH15
RASSF5	ADAM32	SYBU
RB1	IQCG	FBXL16
RBBP4	CYP8B1	ULBP1
RBL1	FCAR	NDRG2
RBL2	GRHL3	EAF2
RBM38	CTTNBP2	GLDN
RBM39	LYPD3	IGDCC3
RBP1	GP2	DOCK2
RBP2	NEBL	RASAL1
RBPJ	SCARB1	RBP7
RBX1	MICB	MUC20
RCC1	RTN4RL1	CA1
RECK	FMOD	RAMP3
RECQL4	WNT5B	HAND2
RELA	ADAMTS5	LY6G6C
RELB	ZNF614	LTC4S
RHOA	SERPINB9	COL5A3
RNASEH2A	SLC9A9	NRXN3
RNASEH2B	MCF2L	FABP4
RNASEL	LTC4S	DUSP1
ROMO1	FAM20A	GALK1
RPL11	DNM3OS	SELENBP1
RPS14	COL6A2	ANGPTL2
RPS6KB1	SCG5	SLC7A4
RPS9	RASSF7	KYNU
RPTOR	HEYL	WNT10B
RRAD	LGALS1	DPRX
RRAS2	TMEM176B	HTR7
RRM1	NPY1R	OLFM1
RRM2	IDO1	GPR26
RRM2B	TNFRSF13C	APCDD1
RRP8	CHSY3	OR51B5
RTN4	TNFSF9	LRRTM2
RUNX1	ZNF442	MYL3
RUVBL2	RGS2	FAM47E
S100A6	ATP8B4	PCDH10
SALL1	SMO	EVPL
SAMHD1	GPSM3	KCNIP3
SAT2	PGC	MMP23B
SDC1	PIR	GPR50
SELENBP1	GIPR	CYP8B1
SELENOH	VAX2	CPA3
SENP1	MYL3	APOL4
SENP7	PSD2	ASB2
SERPINB2	DMC1	PTGFR
SERPINE1	SGPP2	PRTFDC1
SETD1A	C4orf36	ABCA6
SFN	HSF2BP	CYTL1
SFRP1	EXD1	CERS4
SGK1	PRTFDC1	NAGS
SIAH1	MST1R	NR2F1
SIK1	TFAP2B	PPP1R3G
SIN3B	RIMKLA	CD274
SIRT1	ASS1	FGF7
SIRT2	PMAIP1	MYCNOS
SIRT3	FBN2	SPRR2G
SIRT6	OLFM1	AOC3
SIRT7	GPR83	IL17REL
SIX1	COL2A1	PRTN3
SIX6	F8	GPR84
SKP2	REP15	CLDN1
SLC13A3	LDHA	VSNL1
SLC16A7	C8G	COL5A1
SLC25A5	ACVRL1	CCDC33
SLC31A2	RAB3IL1	GLIPR1L2
SLC52A1	ADAMTS12	PCSK9
SLC5A2	SNCAIP	CBLC
SMAD1	LRRC39	SLC7A5
SMAD2	CALM1	HSF5
SMAD3	PIK3CB	RS1
SMAD5	C20orf96	CNTN5
SMAD6	PLEK	SLC17A8
SMARCA2	CBLB	CDH3
SMARCA4	ASTE1	DOK5
SMARCB1	ZNF469	COL8A2
SMARCD1	SLAMF6	LMO3
SMC1A	USP18	IL20RA
SMC2	RAB3A	IFI27L1
SMG1	FAM83G	NETO2
SMURF2	PTPRT	DCX
SNAI1	DUSP1	RFX6
SOCS1	CCDC136	ADAMTS8
SOD1	SERTAD4	DNAH9
SOD2	MICA	PLEK2
SORBS2	SCN9A	ABCA12
SOX1	TLR7	FAM107B
SOX2	NAV3	HOXB2
SOX4	CASP14	PCSK1N
SOX5	RASAL3	CERS6
SP1	IL4I1	PAK3
SPAG9	COL15A1	DEFA3
SPARC	CTSK	NES
SPHK1	LY96	THY1
SPI1	MFAP5	PTGFRN
SPIN1	IGDCC3	TLE6
SPOP	ADCY7	SNAI2
SRC	TRAM1L1	GRK7
SREBF1	HAAO	ENPEP
SRF	ADAMTSL1	GYG2
SRSF1	CRIP1	NFASC
SRSF2	CDO1	SLC22A3
SRSF3	CHN1	DIRAS3
SSX2	ADRB1	NEURL2
STAG2	C16orf74	ENDOU
STAT1	GLRB	TMEM132C
STAT3	ASTN2	CPNE5
STAT5A	FAM120AOS	ANGPTL7
STAT5B	SCTR	EPHX2
STAT6	C1QL2	KRTAP24-1
STIM1	DCN	GPNMB
STK32C	DIO1	CA11
STK4	SHANK1	SLC1A6
STK40	SNAI1	HSD11B2
STN1	ZNF541	ID4
STUB1	BTG2	SNURF
SUMO2	BAMBI	TNXB
SUMO3	SULT4A1	SLC7A1
SUPT5H	RNF150	OR2W3
SUV39H1	SMARCD3	MIR31HG
SUZ12	NKD2	CDX1
SYK	EVI2A	ZNF157
SYT1	ATP10B	C2CD4B
SYT7	SYCE3	FIBCD1
TACC3	PTGIS	SUSD4
TAGLN	HPDL	DKK2
TBK1	SNX20	CTSG
TBPL1	SOX5	IRX3
TBX2	MAP6	PRSS22
TBX3	NAALAD2	COMP
TEAD1	P4HA1	MRAP
TEAD4	AGTR1	CCL13
TERF2	ELOVL2	C3
TERT	TMEM176A	NNAT
TFDP1	ANKRD35	EGLN3
TFG	PTH2R	NPFFR2
TGFB1I1	DCAF4L1	EPHB6
TGFB2	PRX	PLA2G10
TGFBI	ZBTB32	MIR221
TGFBR1	AGMAT	KRT81
TGFBR2	LDHD	L1CAM
THRB	MATN2	ADRB3
TIGAR	PODN	CYP4X1
TIMELESS	RASSF8	KRT38
TLR10	GADD45G	APOLD1
TLR2	IL12RB2	TACR3
TLR3	CLEC11A	CXCR6
TLR4	BMP6	F10
TLR8	KIRREL2	MMP11
TMEM9B	LTBP2	PLD4
TNFSF13	GFOD2	POSTN
TNFSF15	DHRS4L2	LEF1
TOM1	AURKC	CEACAM7
TOP1	TMSB15B	GNAS-AS1
TOP3A	CCND1	HPN
TOPBP1	SRRM4	GPR32
TP53	LZTS1	PSG5
TP53BP1	ZNF625	IFI44L
TP53BP2	SNPH	CAPN11
TP53I3	CYP2S1	MXRA5
TP53INP1	MXD1	ADAMTS15
TP63	ANKRD9	JPH4
TPP1	SLIT3	COL4A4
TPR	F5	SPINK1
TPX2	LETM2	CTLA4
TRA2B	HOXB5	CATSPERB
TRDMT1	PPP1R16B	KRTAP17-1
TRIM28	ILVBL	VGF
TRPM7	IL18	AOX1
TRPM8	RASGEF1A	MPO
TRRAP	PYCARD	FMO1
TSC22D1	EGFLAM	ZNF503-AS2
TTK	ARHGAP36	KCNT1
TWIST1	ZNF135	ACTA2
TWIST2	ITPR3	STK32B
TXN	FOLR2	ARHGEF35
TXNIP	GAS2L3	FIBIN
TYK2	ALOX5AP	CGB2
TYMS	HMGB3	TMEM26
UBE2C	SPRR2E	HMGB3P1
UBE2I	PAQR4	LINGO2
UBE2N	APOE	KCNIP1
UBE2V1	COL4A1	COL6A6
UBE2V2	TNFAIP8L2	KISS1R
UBE3A	PSTPIP1	ARHGAP20
UBTD1	ADAM8	F7
UHRF1	CLDN3	EFCAB3
ULK3	CYP2J2	PSG6
USP1	MS4A4A	KIAA0319
USP28	MED12L	PLAC8
UTP6	WFDC1	AMDHD1
VCAN	PDZRN4	KHDRBS3
VDR	CCDC102B	PLXDC1
VEGFA	PRPH2	IL6
VENTX	EMILIN1	HP
WEE1	AGPAT4	CYP4F12
WIF1	SLC14A1	LINGO1
WIPI1	IFIT1	CNTN6
WNT16	FKBP10	MSH5
WNT2	LSP1	P2RX2
WNT5A	KIAA0825	PDGFRA
WNT7B	HTR1B	USP2
WRN	PC	UPK1B
WSB1	GRIN2C	SLC7A10
WT1	RAB32	PSG2
WWP1	GNA14	TNIP3
XAF1	LAMC3	POU6F2
XIAP	PLAG1	CSTA
XPC	DLK1	NOS2
XPO1	GUCA1B	PTPRR
YAP1	LCP1	CCDC3
YBX1	EMID1	XCR1
YEATS4	PRDM6	TNN
YPEL3	DHRS4	EPDR1
YWHAB	CCL28	RETN
YWHAZ	ADAMTS17	HIGD1B
YY1	HGF	CHAC2
ZCCHC10	CCDC116	STBD1
ZDHHC3	SLC13A4	RTN4RL2
ZEB1	ENPP2	MYOC
ZFP36	NAALADL2	NEXN
ZFX	GNMT	NOG
ZMAT3	KRT3	VWA5B1
ZMPSTE24	CLEC3B	S100A1
ZMYND11	TMEM221	RARRES2
ZNF148	IL1RAPL2	ZNF575
ZNF207	NBEA	TNFAIP2
ZNF217	CHCHD6	CFHR3
GHR	EYA2	OGN
GHRH	RAB25	MAP1B
SHC1	RAB42	QSOX1
POU1F1	TPM2	GPR17
PROP1	ARHGEF16	MANSC4
TERC	MX2	RASD1
PLAU	FAM169A	TMEM163
ERCC2	MEST	S100A12
ERCC8	EPN3	CITED4
IGF1R	PER2	TNNI3
PTPN11	CNGB1	CAMP
NRG1	LRRC4	LINC00474
GH1	C5	SEMA3D
IL7R	MEOX2	ACTG2
IGF1	PDZRN3	GPR45
IGF2	TMEM67	KLHDC7B
INS	BMP4	VSTM5
NGF	KITLG	CFH
IRS1	LILRB4	EPCAM
IRS2	SEMA4C	FLT4
PIK3CB	FAM20C	SCD
NGFR	HOXC4	LUM
INSR	MX1	FREM1
NCOR1	WFS1	CES1
JUND	PGR	CPA1
IL2	PARD6B	SERPINB7
EGF	WDR38	MMP1
IL2RG	GAPDH	PRSS41
PDGFRB	STX1A	PALM3
SST	C8orf58	RNASE11
PPARA	NID2	EMCN
RET	ZNF841	TIMD4
PLCG2	SIGLEC7	GPR171
PEX5	SCN3B	PLAC4
TCF3	TGFA	C7
CREBBP	SNORA70	PDE4C
UBB	TSPAN5	EGR3
RPA1	KCNK1	S100A14
BLM	TECTA	FOXN1
S100B	OAF	BIRC7
VCP	KCNC4	DEFB1
POLG	NPL	EDN1
NR3C1	APBB1IP	SP5
EGR1	ZNF662	FSCN2
ABL1	PAGE4	GJB3
BRCA2	GNG2	OR2C3
TOP2A	STAC2	GDF15
TOP2B	TTC39A	TNFRSF11B
NFKB1	CRIP2	TMPRSS11F
RAD51	PFKFB4	COLEC10
TNF	TRIM47	SCN11A
CEBPA	CD300LD	PGLYRP1
MXI1	CR1	UNC5A
TGFB1	CLDN5	SCN4B
ERCC6	CD86	CYP39A1
STK11	LRFN4	SPOCK2
APTX	AMD1	FLRT3
HTT	CROT	SCN1A
PRKCA	STAB1	GUCA2B
SSTR3	SRPX2	TMSB15A
APOC3	TMEM37	KCNK17
EEF2	TGFB1	LRRN1
ERCC3	SLC2A5	IL1F10
TERF1	LAIR1	PF4
CAT	WDFY4	TGFB3
ERCC5	FCER1G	TMCC2
GTF2H2	HLX	CR1L
XRCC5	SPARC	KRT14
PCNA	SLFN11	PPP2R2C
FEN1	TBX18	TMEM74
FAS	TSSK1B	NOX4
XRCC6	SAMSN1	AMZ1
POLD1	MAMSTR	RSPO2
BAX	MATN4	S100A8
EMD	GJA1	GCK
GRB2	ALCAM	ZNF804B
XPA	SYNGR1	TNNT3
MSRA	MID1	BMP2
COQ7	PARM1	TRIM63
CACNA1A	SRI	KRT17
LRP2	HLA.F	ELANE
AIFM1	PCDH18	ABCA8
UCHL1	GRIK1.AS1	SNORA68
APP	RYR1	HOXC11
APOE	SH3BGRL	ADRA2A
A2M	NT5DC3	HS3ST6
SNCG	BATF	SFN
PRDX1	ITGA5	HPGD
RGN	ARL13B	AP3B2
ATP5O	GPC4	PCDH17
RAD52	CGN	KEL
TOP3B	OXCT1	KCNE1
GPX1	FZD2	EPHX4
GSR	RNF208	TPSAB1
GSS	PRKCB	HPCAL4
GSTA4	TFAP2E	NTS
GSTP1	FGD6	REG3G
MT-CO1	SIGLEC9	IL2RB
HSPD1	FLRT1	PRRT1
HSPA1B	ZNF711	OLFM4
PCMT1	PHLDB3	APOB
MAPK8	MACC1	KLF1
PTK2B	FRAS1	KCNG2
IL7	PCDHB14	IZUMO1
MED1	MCTP1	ORM2
MAPK3	PCDHAC2	DEFA4
TAF1	FAM43A	EVPLL
SDHC	RTN1	PDZK1IP1
HESX1	TCEAL6	PRAMEF15
PIK3R1	TMSB4X	TCL1B
BSCL2	VEPH1	MS4A15
AGPAT2	LAMC1	PRSS35
EEF1A1	PHLDA2	CXCL14
TFAP2A	RAB37	MAP1LC3C
BDNF	PEX11G	CPXM2
CREB1	SLC2A1	OR9A2
ATF2	TEKT3	ACOXL
TBP	TMEM98	CHRM2
HSPA8	GATM	ACAN
SIN3A	AGFG2	PENK
DDIT3	MAF	PLA2G2A
POLA1	NTNG2	FKBP5
MAPT	SCN8A	HSD11B1
CTGF	SLC35A3	PLA2G4A
MAX	TTYH2	CEACAM5
MXD1	CARD9	C6
SUMO1	DYRK4	ASCL2
H2AFX	LILRB5	PRAMEF6
HOXB7	SLC2A12	KRT84
HOXC4	CAND2	FGF9
LEP	LILRB1	ELF5
LEPR	MS4A7	FAT2
GHRHR	TBPL2	INHBB
PSEN1	LGR5	AQP11
DLL3	RASGEF1C	MYOD1
PPP1CA	FKBP2	VSTM2L
DBN1	FBXO41	AGR2
NOG	TBX2	AR
ELN	ITGA1	KRT1
UCP3	FILIP1L	HS3ST2
UCP2	RCOR2
POLB	FAP
GCLC	KCNMB1
GCLM	TSSK2
BUB3	GPR173
RAE1	BCL3
PMCH	HCAR1
MLH1	ZNF761
CSNK1E	CNKSR3
PCK1	HSPB2
ARHGAP1	FRY
CDC42	BMPER
ARNTL	SLC44A4
CLOCK	FPR1
HIC1	PWWP2B
PAPPA	C2orf81
ADCY5	CCDC80
GPX4	COX4I2
UCP1	AFAP1L2
FGF23	MIF
EFEMP1	COL21A1
ERCC4	DZIP1L
CETP	PRKAA2
AGTR1	C1QA
CISD2	LGI2
EPS8	HTR1D
KCNA3	SPI1
SLC13A1	UBE2Q2
SOCS2	SOD3
TPP2	PTPRO
NCOR2	CTSC
SUN1	ACSM3
BAK1	TGFB2
IGFBP2	ATP1B4
PYCR1	SIGLEC1
TP73	HEY1
CNR1	A2M
PDGFRA	LYSMD2
C1QA	PCDHB2
EIF5A2	TBX5
DGAT1	MEIS3
MT1E	EMB
HTRA2	CD84
NUDT1	RASL12
IKBKB	ITGB8
SQSTM1	IPMK
CDK7	RCAN1
SPRTN	LIMS1
RICTOR	FOXJ3
CTF1	OCRL
TRAP1	GUCY1A2
TRPV1	MAN1A1
NFE2L1	PDK1
IFNB1	C1QTNF2
GDF11	SARM1
	TAF1B
	BMP5
	FCN3
	WFDC8
	LINC00189
	PDE1C
	MEIS1
	LOXL4
	KCNJ11
	EHD2
	STK39
	FOXI3
	TP53INP2
	ITGA9
	STEAP3
	CCDC89
	FSCN1
	TM6SF1
	FEZ1
	TECR
	TMEM38B
	SOD1
	SLC6A20
	VAV1
	FAM110B
	PDE7B
	RBPMS2
	SFR1
	HES4
	PTGS1
	ZBED3
	ARHGAP33
	CNNM4
	ADAMTS10
	DCP2
	SCN1B
	PRSS36
	B3GALT4
	TP53I11
	LANCL3
	UBE2S
	TP53TG1
	GALE
	SASH3
	FAM86B1
	PNP

## Sheet: supplymentary table3
Characteristics	PE (n = 6)	PTB (n = 6)	P value
Maternal age (years)	31.33 ± 2.42	33.00 ± 4.00	0.407
Gestational age at delivery (weeks)	32.33 ± 2.16	34.17 ± 0.75	0.096
Birth weight (g)	1654.17 ± 678.67	2538.33 ± 332.79	0.023*
Systolic blood pressure (mmHg)	152.67 ± 5.75	113.00 ± 8.88	<0.001*
Diastolic blood pressure (mmHg)	104.83 ± 10.34	72.50 ± 2.43	<0.001*
Urine protein (g/24 h)	1.70 ± 1.25	NA	—
Values are presented as mean ± SD.
* Student's t test.

## Sheet: supplymentary table4
gene	primer-F	primer-R
LEP	TGCCTTCCAGAAACGTGATCC	CTCTGTGGAGTAGCCTGAAGC
CYBB	ACCGGGTTTATGATATTCCACCT	GATTTCGACAGACTGGCAAGA
ENG	TGCACTTGGCCTACAATTCCA	AGCTGCCCACTCAAGGATCT
MIF	AGCAGCTGGCGCAGG	CTGTAGGAGCGGTTCTGCG
ACTIN	ACAGAGCCTCGCCTTTGCC	GATATCATCCATGGTGAGCTGG
